# Supplementary material for: Diet-Induced Non-alcoholic Fatty Liver Disease and Associated Gut Dysbiosis Are Exacerbated by Oral Infection
Source: Front Oral Health. 2022 Jan 24;2:784448. doi: 10.3389/froh.2021.784448 (PMC8820505; doi:10.3389/froh.2021.784448)
Supplement: Supplementary file 2 [file Data_Sheet_2.xlsx]

## Sheet: Table S1
Supplementary Table S1. P. gingivalis infection does not influence body mass or fasting glucose.
		Group averages (mean ± SEM)							P-values
Metric	Week	CD-None	CD-Vehicle	CD-P. gingivalis	WD-None	WD-Vehicle	WD-P. gingivalis	CD-Vehicle vs. CD-None	CD-P. gingivalis vs. CD-Vehicle	WD-Vehicle vs. WD-None	WD-P. gingivalis vs. WD-Vehicle	WD-Vehicle vs. CD-Vehicle
Body mass (g)	0	27.2 ± 0.24	26.5 ± 0.26	26.8 ± 0.21	27.3 ± 0.33	26.4 ± 0.26	26.5 ± 0.34	0.9719	0.9989	0.9328	>0.9999	>0.9999
Body mass (g)	2	30.2 ± 0.16	29.5 ± 0.24	29.1 ± 0.3	31.4 ± 0.37	29.4 ± 0.19	30.2 ± 0.4	0.9161	0.9986	0.3973	0.9874	>0.9999
Body mass (g)	4	30.6 ± 0.14	29.9 ± 0.22	29.7 ± 0.21	36.2 ± 0.44	33.2 ± 0.35	34.9 ± 0.41	0.911	0.9997	0.3055	0.8538	0.077
Body mass (g)	6	31.6 ± 0.18	30.3 ± 0.24	30.1 ± 0.28	40.5 ± 0.43	33.8 ± 0.39	32.9 ± 0.35	0.5855	0.9999	0.0036 **	0.9845	0.1021
Body mass (g)	8	31.6 ± 0.17	30.4 ± 0.23	29.8 ± 0.27	43.8 ± 0.37	37.6 ± 0.5	36.7 ± 0.34	0.5617	0.966	0.0178 *	0.9946	0.0066 **
Body mass (g)	10	31.9 ± 0.18	30.9 ± 0.28	31 ± 0.34	45.6 ± 0.39	40.3 ± 0.59	40.3 ± 0.32	0.8556	>0.9999	0.1011	>0.9999	0.0032 **
Body mass (g)	12	33 ± 0.24	31.6 ± 0.27	31.8 ± 0.31	44.8 ± 0.3	41.7 ± 0.51	41.2 ± 0.25	0.6842	>0.9999	0.3492	0.9993	0.0006 ***
Body mass (g)	14	33 ± 0.16	31.9 ± 0.24	32 ± 0.28	46.3 ± 0.27	43.3 ± 0.5	43.6 ± 0.28	0.6623	>0.9999	0.3805	>0.9999	0.0003 ***
Body mass (g)	16	32.6 ± 0.18	32.1 ± 0.23	32.1 ± 0.29	48.1 ± 0.28	45.3 ± 0.39	46.5 ± 0.23	0.9791	>0.9999	0.2496	0.9126	<0.0001 ****
Body mass (% of baseline)	16	120 ± 1.3	121 ± 1.3	119 ± 0.9	177 ± 1.5	173 ± 2.4	176 ± 2	>0.9999	>0.9999	>0.9999	>0.9999	< 0.0001 ****
Liver mass (% of body mass)	16	3.61 ± 0.04	3.74 ± 0.05	3.62 ± 0.03	6.36 ± 0.36	5.69 ± 0.21	6.15 ± 0.19	>0.9999	>0.9999	0.6758	>0.9999	0.0004 ***
Cecum mass (% of body mass)	16	2.06 ± 0.07	1.78 ± 0.04	1.58 ± 0.05	0.39 ± 0.01	0.35 ± 0.01	0.36 ± 0.01	0.3496	>0.9999	>0.9999	>0.9999	< 0.0001 ****
Epididymal adipose tissue mass (% of body mass)	16	1.87 ± 0.04	1.73 ± 0.07	1.97 ± 0.09	4.82 ± 0.1	5.62 ± 0.2	5.39 ± 0.13	>0.9999	>0.9999	0.407	>0.9999	< 0.0001 ****
Inguinal adipose mass (% of body mass)	16	0.33 ± 0.01	0.37 ± 0.02	0.37 ± 0.02	1.94 ± 0.07	1.85 ± 0.08	1.92 ± 0.06	>0.9999	>0.9999	>0.9999	>0.9999	< 0.0001 ****
Mesenteric adipose tissue mass (% of body mass)	16	1.61 ± 0.03	1.64 ± 0.03	1.69 ± 0.03	3.39 ± 0.06	3.11 ± 0.06	3.74 ± 0.05	>0.9999	>0.9999	0.5353	0.0031 **	< 0.0001 ****
Fasting glucose (mg/dL)	13	152 ± 3	151 ± 4	149 ± 3	199 ± 2	200 ± 3	196 ± 1	>0.9999	>0.9999	>0.9999	>0.9999	0.0002 ***

## Sheet: Table S2
Supplementary Table S2. P. gingivalis infection promotes intestinal and hepatic inflammation in mice fed a Western diet.
		Gene expression reported as mean ± SEM			Liver				p-values				Ileum				p-values				Mesenteric adipose tissue		p-values		Epididymal adipose tissue				p-values
Gene	Protein	Name	Taqman probe		CD-Vehicle	CD- P. gingivalis	WD-Vehicle	WD- P. gingivalis	CD-P. gingivalis vs. CD-Vehicle	WD-P. gingivalis vs. WD-Vehicle	WD-Vehicle vs. CD-Vehicle		CD-Vehicle	CD- P. gingivalis	WD-Vehicle	WD- P. gingivalis	CD-P. gingivalis vs. CD-Vehicle	WD-P. gingivalis vs. WD-Vehicle	WD-Vehicle vs. CD-Vehicle		WD-Vehicle	WD- P. gingivalis	WD-P. gingivalis vs. WD-Vehicle		CD-Vehicle	CD- P. gingivalis	WD-Vehicle	WD- P. gingivalis	CD-P. gingivalis vs. CD-Vehicle	WD-P. gingivalis vs. WD-Vehicle	WD-Vehicle vs. CD-Vehicle
Irs1	IRS1	Insulin receptor substrate 1	Mm01278327_m1		1.28 ± 0.14	1.37 ± 0.1	0.71 ± 0.06	0.68 ± 0.08	0.9391	0.9894	0.0006 ***		0.83 ± 0.07	0.85 ± 0.06	1.27 ± 0.15	1.22 ± 0.15	0.9956	0.9925	0.0126 *		1.11 ± 0.09	0.87 ± 0.12	0.1481		2.01 ± 0.21	1.84 ± 0.17	0.49 ± 0.03	0.39 ± 0.04	0.8842	0.3813	<0.0001 ***
Irs2	IRS2	Insulin receptor substrate 2	Mm03038438_m1		1.49 ± 0.07	1.46 ± 0.17	0.67 ± 0.08	0.55 ± 0.04	0.9984	0.5442	<0.0001 ***		0.92 ± 0.11	0.93 ± 0.09	1.09 ± 0.05	1.11 ± 0.08	0.9999	0.998	0.5323		1.03 ± 0.14	0.96 ± 0.23	0.8001		1.59 ± 0.11	1.48 ± 0.08	0.61 ± 0.04	0.56 ± 0.03	0.7827	0.8055	<0.0001 ***
Glut4	GLUT4	Insulin-sensitive glucose transporter	Mm00436615_m1		1.37 ± 0.36	1.7 ± 0.67	0.61 ± 0.09	0.55 ± 0.14	0.9222	0.9955	0.1248		1.52 ± 0.12	1.66 ± 0.17	0.82 ± 0.11	0.33 ± 0.04	0.9177	<0.0001 ***	0.0018 **		1.17 ± 0.25	0.8 ± 0.23	0.276		2.04 ± 0.1	2.09 ± 0.24	0.4 ± 0.08	0.41 ± 0.06	0.9992	1	<0.0001 ***
Col3a1	COL3A1	Type III collagen	Mm00802300_m1		0.75 ± 0.11	0.76 ± 0.1	1.24 ± 0.25	1.73 ± 0.54	0.9999	0.5819	0.175														0.77 ± 0.05	0.67 ± 0.1	1.52 ± 0.22	1.55 ± 0.2	0.8324	0.9995	0.0031 **
Pparα	PPARα	Peroxisome proliferator-activated receptor alpha	Mm00440939_m1		1.07 ± 0.04	1.15 ± 0.11	0.89 ± 0.04	0.87 ± 0.05	0.8706	0.9948	0.1852										1.04 ± 0.18	0.95 ± 0.11	0.641		1.76 ± 0.22	1.84 ± 0.15	0.51 ± 0.06	0.44 ± 0.07	0.9878	0.7471	<0.0001 ***
Pparγ	PPARγ	Peroxisome proliferator-activated receptor gamma	Mm01184323_m1																		0.9 ± 0.12	1.16 ± 0.17	0.2143		1.52 ± 0.15	1.37 ± 0.1	0.66 ± 0.03	0.61 ± 0.05	0.7119	0.8866	<0.0001 ***
Fasn	FASN	Fatty Acid Synthase	Mm00662319_m1		1.14 ± 0.26	1.32 ± 0.34	0.7 ± 0.09	0.93 ± 0.19	0.9437	0.7595	0.278		0.88 ± 0.05	1.04 ± 0.13	1.19 ± 0.07	0.88 ± 0.19	0.6481	0.2761	0.2018		1.07 ± 0.09	0.91 ± 0.12	0.2904		1.83 ± 0.26	1.97 ± 0.51	0.4 ± 0.05	0.52 ± 0.02	0.9864	0.7413	<0.0001 ***
Scd1	SCD1	Stearoyl-CoA desaturase 1	Mm00772290_m1		1.03 ± 0.2	1.05 ± 0.33	0.91 ± 0.1	1 ± 0.08	0.9999	0.9891	0.971										0.99 ± 0.08	1.02 ± 0.08	0.7785		1.71 ± 0.13	1.73 ± 0.06	0.51 ± 0.08	0.5 ± 0.08	0.9998	0.9998	<0.0001 ***
Plin2	PLIN2	Perilipin 2	Mm00475794_m1		0.99 ± 0.12	1.04 ± 0.15	0.92 ± 0.06	1.06 ± 0.09	0.9852	0.8289	0.9679		0.89 ± 0.08	0.98 ± 0.08	1.25 ± 0.05	0.89 ± 0.14	0.8469	0.0795 #	0.0485 *		1.01 ± 0.1	0.98 ± 0.12	0.8505		0.7 ± 0.06	0.75 ± 0.07	1.41 ± 0.23	1.59 ± 0.25	0.9749	0.9116	0.0018 **
Acox1	ACOX1	Fatty acyl-CoA Oxidase	Mm01246834_m1		1.09 ± 0.1	1.01 ± 0.11	0.93 ± 0.05	0.97 ± 0.09	0.9023	0.9923	0.5521		1 ± 0.09	1.03 ± 0.07	1.01 ± 0.06	0.93 ± 0.13	0.9948	0.9247	0.9999		1.05 ± 0.03	0.94 ± 0.01	0.0093 **		1.27 ± 0.05	1.23 ± 0.1	0.73 ± 0.04	0.81 ± 0.02	0.9733	0.5997	<0.0001 ***
Ahr	AHR	Aryl hydrocarbon receptor	Mm00478932_m1		1.22 ± 0.2	1.03 ± 0.15	0.92 ± 0.07	0.81 ± 0.08	0.7352	0.9233	0.3571										1.08 ± 0.05	0.89 ± 0.05	0.0236 *		1.35 ± 0.14	1.27 ± 0.16	0.74 ± 0.09	0.68 ± 0.06	0.9792	0.9537	0.0037 **
NF-κB	NF-ΚB	Nuclear factor kappa-light-chain-enhancer of activated B cells	Mm00476361_m1		0.46 ± 0.04	0.56 ± 0.05	2.42 ± 0.09	2.2 ± 0.14	0.2885	0.8552	<0.0001 ***		0.77 ± 0.07	0.91 ± 0.08	1.3 ± 0.05	1.17 ± 0.15	0.4985	0.8316	0.0008 ***		0.97 ± 0.1	1.04 ± 0.2	0.7395		1.14 ± 0.08	1.1 ± 0.12	0.88 ± 0.06	0.86 ± 0.07	0.9873	0.9991	0.1503
Cd5l	CD5L	Apoptosis Inhibitor Expressed By Macrophages	Mm00437567_m1		0.94 ± 0.06	1.06 ± 0.08	1.17 ± 0.07	0.8 ± 0.07	0.6313	0.0081 **	0.1524		1.75 ± 0.3	0.78 ± 0.11	1.17 ± 0.21	0.52 ± 0.15	0.0107 *	0.0199 *	0.335		0.94 ± 0.24	1.09 ± 0.66	0.7811		1.37 ± 0.32	0.77 ± 0.27	1.51 ± 0.43	0.47 ± 0.08	0.3798	0.0477 *	0.9917
Tgs1	TGS1	Trimethylguanosine Synthase 1	Mm00459846_m1		1.06 ± 0.05	0.96 ± 0.04	1.01 ± 0.05	0.98 ± 0.06	0.4195	0.9723	0.9172		0.95 ± 0.06	0.93 ± 0.08	1.05 ± 0.07	1.13 ± 0.1	0.9902	0.9111	0.798						1.26 ± 0.06	1.23 ± 0.07	0.8 ± 0.05	0.71 ± 0.05	0.9886	0.4401	<0.0001 ***
Adgre1	F4-80	Adhesion G Protein-Coupled Receptor E1	Mm00802529_m1		0.44 ± 0.05	0.49 ± 0.02	3.48 ± 0.4	1.71 ± 0.21	0.8889	0.0004 ***	<0.0001 ***		0.83 ± 0.14	1.08 ± 0.09	0.89 ± 0.2	1.35 ± 0.11	0.5331	0.254	0.9851		1.23 ± 0.46	0.75 ± 0.23	0.2692		0.57 ± 0.03	0.49 ± 0.05	2.23 ± 0.7	2.22 ± 0.53	0.907	1	<0.0001 ***
Ccl2	MCP-1	Monocyte Chemoattractant Protein-1	Mm00441242_m1		0.27 ± 0.03	0.33 ± 0.07	4.4 ± 0.69	4.77 ± 1.46	0.8344	0.9909	<0.0001 ***		0.68 ± 0.06	0.66 ± 0.1	1.37 ± 0.18	2.18 ± 0.18	0.9964	0.0872 #	0.0024 **						0.48 ± 0.05	0.47 ± 0.08	2.63 ± 0.49	2.4 ± 0.56	0.9999	0.9804	<0.0001 ***
Il-1α	IL-1α	Interleukin 1-alpha	Mm00439620_m1		0.94 ± 0.12	0.94 ± 0.13	0.93 ± 0.06	1.33 ± 0.15	1	0.1942	0.9998		0.96 ± 0.1	0.96 ± 0.14	0.94 ± 0.04	1.23 ± 0.13	1	0.3577	0.999		0.95 ± 0.41	1.07 ± 0.72	0.8556		0.75 ± 0.14	0.69 ± 0.19	1.73 ± 0.41	1.24 ± 0.23	0.9916	0.7299	0.0468 *
Il-1β	IL-1β	Interleukin 1-beta	Mm00434228_m1		0.42 ± 0.06	0.45 ± 0.09	3.57 ± 0.36	2.58 ± 0.58	0.9914	0.5471	<0.0001 ***		0.66 ± 0.11	1 ± 0.14	1.13 ± 0.08	1.5 ± 0.15	0.0811 #	0.4267	0.023 *		1 ± 0.18	1 ± 0.21	0.9826		0.91 ± 0.21	0.86 ± 0.08	1.15 ± 0.27	1.14 ± 0.16	0.9955	0.9999	0.7551
Il-4	IL-4	Interleukin 4	Mm00445259_m1		1.24 ± 0.18	1.19 ± 0.13	0.66 ± 0.14	0.92 ± 0.26	0.9978	0.5576	0.0534 #		0.74 ± 0.09	0.69 ± 0.1	1.53 ± 0.22	1.52 ± 0.22	0.9769	0.9999	0.0034 **		0.68 ± 0.22	1.7 ± 1.25	0.1917		1.35 ± 0.04	1.53 ± 0.29	0.61 ± 0.01	0.62 ± 0.09	0.9238	0.9995	0.0104 *
Il-5	IL-5	Interleukin 5	Mm00439646_m1		1.36 ± 0.21	1.14 ± 0.3	0.7 ± 0.03	1.09 ± 0.1	0.786	0.0552 #	0.0035 **		0.7 ± 0.09	0.58 ± 0.1	1.33 ± 0.18	2.8 ± 0.25	0.7298	0.0079 **	0.0138 *		1.02 ± 0.28	0.97 ± 0.36	0.9072		1.21 ± 0.58	1.5 ± 0.26	0.82 ± 0.09	0.53 ± 0.12	0.9056	0.6349	0.6618
Il-6	IL-6	Interleukin 6	Mm00446190_m1		0.53 ± 0.11	0.67 ± 0.05	2.44 ± 0.29	1.14 ± 0.18	0.5535	0.0029 **	<0.0001 ***		0.88 ± 0.04	0.7 ± 0.13	1.28 ± 0.12	1.48 ± 0.55	0.7375	0.9362	0.3511		0.97 ± 0.14	1.04 ± 0.27	0.8138		1 ± 0.17	1 ± 0.18	1.12 ± 0.19	0.85 ± 0.12	1	0.6709	0.9522
Il-10	IL-10	Interleukin 10	Mm01288386_m1		0.49 ± 0.09	0.68 ± 0.04	2.5 ± 0.08	1.4 ± 0.25	0.1813	0.0127 *	<0.0001 ***		1.01 ± 0.08	0.94 ± 0.13	1.15 ± 0.17	0.9 ± 0.09	0.9592	0.5238	0.8656		1.13 ± 0.2	0.84 ± 0.18	0.2764		0.47 ± 0.09	0.41 ± 0.07	2.79 ± 0.98	2.77 ± 0.41	0.9644	1	<0.0001 ***
Tnfα	TNFα	Tumor necrosis factor alpha	Mm00443258_m1		0.46 ± 0.03	0.52 ± 0.08	2.6 ± 0.42	2.23 ± 0.61	0.9467	0.9113	<0.0001 ***		1.11 ± 0.32	0.81 ± 0.05	1.09 ± 0.1	1.07 ± 0.08	0.395	0.9998	0.9997		1.11 ± 0.2	0.84 ± 0.21	0.3583		0.54 ± 0.06	0.54 ± 0.11	2.13 ± 0.47	2.22 ± 0.36	0.9999	0.9987	<0.0001 ***
Tlr2	TLR2	Toll-like receptor 2	Mm00442346_m1		0.53 ± 0.05	0.61 ± 0.06	2.09 ± 0.18	1.88 ± 0.43	0.7776	0.9305	<0.0001 ***		0.86 ± 0.11	1.1 ± 0.1	1.06 ± 0.07	0.98 ± 0.08	0.2209	0.9362	0.3622		1.05 ± 0.11	0.94 ± 0.07	0.3887		0.78 ± 0.07	0.74 ± 0.12	1.34 ± 0.24	1.5 ± 0.21	0.9915	0.9531	0.0439 *
Tlr4	TLR4	Toll-like receptor 4	Mm00445273_m1		0.58 ± 0.03	0.68 ± 0.04	1.94 ± 0.06	1.54 ± 0.15	0.173	0.0554 #	<0.0001 ***		0.8 ± 0.1	1.07 ± 0.08	1.06 ± 0.06	1.13 ± 0.16	0.096 #	0.9755	0.1301		1.05 ± 0.06	0.93 ± 0.07	0.1906		1.1 ± 0.06	1.03 ± 0.13	0.92 ± 0.13	0.94 ± 0.11	0.9599	0.9978	0.6167
Tjp1	TJP1	Tight junction protein 1	Mm00493699_m1										0.89 ± 0.06	0.97 ± 0.06	1.08 ± 0.04	1.12 ± 0.08	0.6837	0.9794	0.0809 #
Lcn2	LCN2	Lipocalin2	Mm01324470_m1		0.69 ± 0.57	0.19 ± 0.16	3.72 ± 1.28	3.85 ± 0.92	0.2661	1	0.1146		0.86 ± 0.18	0.83 ± 0.14	1.19 ± 0.15	1.31 ± 0.09	0.9973	0.9728	0.4366		0.92 ± 0.13	1.12 ± 0.19	0.3618		0.74 ± 0.13	0.66 ± 0.26	1.68 ± 0.14	1.72 ± 0.46	0.9876	0.9999	0.1354

## Sheet: Table S3
Supplementary Table S3. Chronic P. gingivalis infection reduces diversity of the gut microbiome in mice fed a Western diet.
Chronic infection alpha diversity (mean ± SEM)	CD-None	CD-Vehicle	CD-P. gingivalis	WD-None	WD-Vehicle	WD-P. gingivalis
Shannon index	3 ± 0.22	3.2 ± 0.11	3.1 ± 0.19	3.3 ± 0.2	3.5 ± 0.12 †	3.3 ± 0.12
Observed species	319 ± 14	317 ± 14	314 ± 8	309 ± 11	318 ± 11	296 ± 9 *
Chao1	337 ± 19	326 ± 15	326 ± 10	317 ± 11	334 ± 8	308 ± 9 **
Fisher's alpha	40 ± 2	39.7 ± 1.9	39.2 ± 1.2	38.5 ± 1.6	39.7 ± 1.6	36.7 ± 1.3 *

## Sheet: Table S4
Supplementary Table S4. Chronic P. gingivalis infection alters functional pathway abundance in the gut microbiomes of mice fed either a control diet or a Western diet.
	CD-Vehicle vs. CD-None		CD-P. gingivalis vs. CD-Vehicle		WD-Vehicle vs. WD-None		WD-P. gingivalis vs. WD-Vehicle		WD-Vehicle vs. CD-Vehicle
KEGG Pathway	LDA	Higher	LDA	Higher	LDA	Higher	LDA	Higher	LDA	Higher
Cellular Processes | Cell Growth and Death									-2.2422	CD-Vehicle
Cellular Processes | Cell Growth and Death | Cell cycle - Caulobacter									-2.32137	CD-Vehicle
Cellular Processes | Cell Growth and Death | Meiosis - yeast									1.81101	WD-Vehicle
Cellular Processes | Cell Motility					-3.05658	WD-Vehicle
Cellular Processes | Cell Motility | Bacterial chemotaxis					-2.40454	WD-Vehicle
Cellular Processes | Transport and Catabolism					2.18205	WD-None			-2.47414	CD-Vehicle
Cellular Processes | Transport and Catabolism | Lysosome					2.02558	WD-None			-2.09874	CD-Vehicle
Cellular Processes | Transport and Catabolism | Peroxisome	-1.95442	CD-Vehicle	1.98743	CD-Pgingivalis					-2.26213	CD-Vehicle
Environmental Information Processing					-3.52876	WD-Vehicle	-3.31738	WD-Vehicle	3.7642	WD-Vehicle
Environmental Information Processing | Membrane Transport					-3.49254	WD-Vehicle	-3.36128	WD-Vehicle	3.70951	WD-Vehicle
Environmental Information Processing | Membrane Transport | ABC transporters			2.90855	CD-Pgingivalis	-2.99823	WD-Vehicle	-2.75765	WD-Vehicle	3.17051	WD-Vehicle
Environmental Information Processing | Membrane Transport | Bacterial secretion system									2.39141	WD-Vehicle
Environmental Information Processing | Membrane Transport | Secretion system	2.39771	CD-None							2.80358	WD-Vehicle
Environmental Information Processing | Membrane Transport | Transporters					-3.29032	WD-Vehicle			3.45846	WD-Vehicle
Environmental Information Processing | Signal Transduction									2.91518	WD-Vehicle
Environmental Information Processing | Signal Transduction | Two-component system									2.92294	WD-Vehicle
Environmental Information Processing | Signaling Molecules and Interaction							1.93999	WD-Pgingivalis	-2.13231	CD-Vehicle
Environmental Information Processing | Signaling Molecules and Interaction | Cellular antigens									-2.02094	CD-Vehicle
Genetic Information Processing									-3.5696	CD-Vehicle
Genetic Information Processing | Folding, Sorting and Degradation					2.37526	WD-None			-2.52091	CD-Vehicle
Genetic Information Processing | Folding, Sorting and Degradation | Chaperones and folding catalysts					2.16824	WD-None			-2.24991	CD-Vehicle
Genetic Information Processing | Folding, Sorting and Degradation | Protein export									-2.36379	CD-Vehicle
Genetic Information Processing | Folding, Sorting and Degradation | Sulfur relay system	2.20058	CD-None	-2.25197	CD-Vehicle					2.29946	WD-Vehicle
Genetic Information Processing | Replication and Repair									-3.34399	CD-Vehicle
Genetic Information Processing | Replication and Repair | Chromosome									-2.57578	CD-Vehicle
Genetic Information Processing | Replication and Repair | DNA repair and recombination proteins									-2.7759	CD-Vehicle
Genetic Information Processing | Replication and Repair | DNA replication			2.03887	CD-Pgingivalis					-2.41257	CD-Vehicle
Genetic Information Processing | Replication and Repair | DNA replication proteins									-2.69469	CD-Vehicle
Genetic Information Processing | Replication and Repair | Homologous recombination									-2.55672	CD-Vehicle
Genetic Information Processing | Replication and Repair | Mismatch repair									-2.28259	CD-Vehicle
Genetic Information Processing | Replication and Repair | Non-homologous end-joining									1.90689	WD-Vehicle
Genetic Information Processing | Transcription					-2.55798	WD-Vehicle			2.61938	WD-Vehicle
Genetic Information Processing | Transcription | RNA polymerase									-1.80727	CD-Vehicle
Genetic Information Processing | Transcription | Transcription factors					-2.59545	WD-Vehicle			2.75505	WD-Vehicle
Genetic Information Processing | Transcription | Transcription machinery			-2.46401	CD-Vehicle					-2.09295	CD-Vehicle
Genetic Information Processing | Translation			2.97066	CD-Pgingivalis					-3.20147	CD-Vehicle
Genetic Information Processing | Translation | Aminoacyl-tRNA biosynthesis			2.51038	CD-Pgingivalis
Genetic Information Processing | Translation | Ribosome			2.68995	CD-Pgingivalis					-2.9973	CD-Vehicle
Genetic Information Processing | Translation | Ribosome Biogenesis									-2.49371	CD-Vehicle
Genetic Information Processing | Translation | RNA transport									1.80413	WD-Vehicle
Genetic Information Processing | Translation | Translation factors					1.81717	WD-None			-2.30698	CD-Vehicle
Human Diseases					1.93971	WD-None
Human Diseases | Cancers			-1.831	CD-Vehicle
Human Diseases | Immune System Diseases | Primary immunodeficiency									-2.12272	CD-Vehicle
Human Diseases | Immune System Diseases | Systemic lupus erythematosus									1.84182	WD-Vehicle
Human Diseases | Infectious Diseases | Amoebiasis									2.1274	WD-Vehicle
Human Diseases | Infectious Diseases | Pertussis									-1.92125	CD-Vehicle
Human Diseases | Infectious Diseases | Staphylococcus aureus infection									1.8934	WD-Vehicle
Human Diseases | Metabolic Diseases									-1.94794	CD-Vehicle
Human Diseases | Metabolic Diseases | Type I diabetes mellitus									-2.03654	CD-Vehicle
Human Diseases | Metabolic Diseases | Type II diabetes mellitus									-1.97531	CD-Vehicle
Human Diseases | Neurodegenerative Diseases									2.11279	WD-Vehicle
Human Diseases | Neurodegenerative Diseases | Huntington's disease									2.14898	WD-Vehicle
Human Diseases | Neurodegenerative Diseases | Prion diseases							-1.86183	WD-Vehicle	1.98575	WD-Vehicle
Metabolism					3.49009	WD-None			-3.59856	CD-Vehicle
Metabolism | Amino Acid Metabolism									-3.1944	CD-Vehicle
Metabolism | Amino Acid Metabolism | Alanine, aspartate and glutamate metabolism	-2.21965	CD-Vehicle			2.17651	WD-None			-2.59664	CD-Vehicle
Metabolism | Amino Acid Metabolism | Amino acid related enzymes									-2.51546	CD-Vehicle
Metabolism | Amino Acid Metabolism | Arginine and proline metabolism									2.15333	WD-Vehicle
Metabolism | Amino Acid Metabolism | Cysteine and methionine metabolism	-2.22888	CD-Vehicle							-2.31096	CD-Vehicle
Metabolism | Amino Acid Metabolism | Glycine, serine and threonine metabolism									-2.35431	CD-Vehicle
Metabolism | Amino Acid Metabolism | Histidine metabolism	-1.99218	CD-Vehicle			2.01885	WD-None			-2.53301	CD-Vehicle
Metabolism | Amino Acid Metabolism | Lysine biosynthesis	-2.10997	CD-Vehicle	2.15576	CD-Pgingivalis					-2.20894	CD-Vehicle
Metabolism | Amino Acid Metabolism | Lysine degradation									1.96691	WD-Vehicle
Metabolism | Amino Acid Metabolism | Phenylalanine metabolism			-1.85547	CD-Vehicle
Metabolism | Amino Acid Metabolism | Phenylalanine, tyrosine and tryptophan biosynthesis									-2.49144	CD-Vehicle
Metabolism | Amino Acid Metabolism | Tryptophan metabolism	1.91338	CD-None							2.00031	WD-Vehicle
Metabolism | Amino Acid Metabolism | Tyrosine metabolism									2.02748	WD-Vehicle
Metabolism | Amino Acid Metabolism | Valine, leucine and isoleucine degradation									-1.81773	CD-Vehicle
Metabolism | Biosynthesis of Other Secondary Metabolites					2.19943	WD-None			-2.41818	CD-Vehicle
Metabolism | Biosynthesis of Other Secondary Metabolites | Caffeine metabolism									1.84176	WD-Vehicle
Metabolism | Biosynthesis of Other Secondary Metabolites | Flavonoid biosynthesis									1.96205	WD-Vehicle
Metabolism | Biosynthesis of Other Secondary Metabolites | Novobiocin biosynthesis									-2.08688	CD-Vehicle
Metabolism | Biosynthesis of Other Secondary Metabolites | Penicillin and cephalosporin biosynthesis									1.80682	WD-Vehicle
Metabolism | Biosynthesis of Other Secondary Metabolites | Phenylpropanoid biosynthesis									-2.02431	CD-Vehicle
Metabolism | Biosynthesis of Other Secondary Metabolites | Stilbenoid, diarylheptanoid and gingerol biosynthesis									-2.36649	CD-Vehicle
Metabolism | Biosynthesis of Other Secondary Metabolites | Streptomycin biosynthesis					1.88186	WD-None			-2.10712	CD-Vehicle
Metabolism | Biosynthesis of Other Secondary Metabolites | Tropane, piperidine and pyridine alkaloid biosynthesis									-1.833	CD-Vehicle
Metabolism | Carbohydrate Metabolism			-3.09311	CD-Vehicle
Metabolism | Carbohydrate Metabolism | Amino sugar and nucleotide sugar metabolism					2.22897	WD-None			-2.5813	CD-Vehicle
Metabolism | Carbohydrate Metabolism | Ascorbate and aldarate metabolism									2.04324	WD-Vehicle
Metabolism | Carbohydrate Metabolism | Butanoate metabolism									2.33236	WD-Vehicle
Metabolism | Carbohydrate Metabolism | C5-Branched dibasic acid metabolism			2.01098	CD-Pgingivalis					-1.91562	CD-Vehicle
Metabolism | Carbohydrate Metabolism | Citrate cycle (TCA cycle)					2.16896	WD-None			-2.35993	CD-Vehicle
Metabolism | Carbohydrate Metabolism | Fructose and mannose metabolism			-2.66438	CD-Vehicle
Metabolism | Carbohydrate Metabolism | Galactose metabolism									-2.44293	CD-Vehicle
Metabolism | Carbohydrate Metabolism | Glycolysis / Gluconeogenesis									2.36144	WD-Vehicle
Metabolism | Carbohydrate Metabolism | Glyoxylate and dicarboxylate metabolism			-2.21154	CD-Vehicle					1.96566	WD-Vehicle
Metabolism | Carbohydrate Metabolism | Inositol phosphate metabolism			1.88623	CD-Pgingivalis					2.09024	WD-Vehicle
Metabolism | Carbohydrate Metabolism | Pentose and glucuronate interconversions			-2.1703	CD-Vehicle
Metabolism | Carbohydrate Metabolism | Pentose phosphate pathway			-2.02179	CD-Vehicle					2.37623	WD-Vehicle
Metabolism | Carbohydrate Metabolism | Propanoate metabolism									2.27421	WD-Vehicle
Metabolism | Carbohydrate Metabolism | Pyruvate metabolism			-2.32357	CD-Vehicle					2.25257	WD-Vehicle
Metabolism | Carbohydrate Metabolism | Starch and sucrose metabolism	-2.36924	CD-Vehicle							-2.26402	CD-Vehicle
Metabolism | Energy Metabolism			-2.62402	CD-Vehicle	2.6985	WD-None			-2.78647	CD-Vehicle
Metabolism | Energy Metabolism | Carbon fixation pathways in prokaryotes			-2.14177	CD-Vehicle	2.26955	WD-None			-2.4609	CD-Vehicle
Metabolism | Energy Metabolism | Methane metabolism							-2.50533	WD-Vehicle
Metabolism | Energy Metabolism | Nitrogen metabolism	-2.17301	CD-Vehicle							-2.16242	CD-Vehicle
Metabolism | Energy Metabolism | Oxidative phosphorylation	2.42213	CD-None			2.26036	WD-None
Metabolism | Energy Metabolism | Sulfur metabolism									2.01268	WD-Vehicle
Metabolism | Enzyme Families	-2.15214	CD-Vehicle							-2.57277	CD-Vehicle
Metabolism | Enzyme Families | Peptidases									-2.75798	CD-Vehicle
Metabolism | Enzyme Families | Protein kinases			1.92477	CD-Pgingivalis	-2.02788	WD-Vehicle			2.33145	WD-Vehicle
Metabolism | Glycan Biosynthesis and Metabolism					2.91641	WD-None			-3.00794	CD-Vehicle
Metabolism | Glycan Biosynthesis and Metabolism | Glycosaminoglycan degradation					2.09546	WD-None			-2.18708	CD-Vehicle
Metabolism | Glycan Biosynthesis and Metabolism | Glycosphingolipid biosynthesis - ganglio series					2.02227	WD-None			-2.23156	CD-Vehicle
Metabolism | Glycan Biosynthesis and Metabolism | Glycosphingolipid biosynthesis - globo series					2.03035	WD-None			-2.34742	CD-Vehicle
Metabolism | Glycan Biosynthesis and Metabolism | Glycosphingolipid biosynthesis - lacto and neolacto series									-1.93245	CD-Vehicle
Metabolism | Glycan Biosynthesis and Metabolism | Glycosyltransferases							2.31589	WD-Pgingivalis
Metabolism | Glycan Biosynthesis and Metabolism | Lipopolysaccharide biosynthesis proteins					2.13034	WD-None
Metabolism | Glycan Biosynthesis and Metabolism | Other glycan degradation									-2.54274	CD-Vehicle
Metabolism | Glycan Biosynthesis and Metabolism | Peptidoglycan biosynthesis			2.01628	CD-Pgingivalis					-2.32564	CD-Vehicle
Metabolism | Lipid Metabolism			-2.70361	CD-Vehicle					2.82955	WD-Vehicle
Metabolism | Lipid Metabolism | Arachidonic acid metabolism									1.85347	WD-Vehicle
Metabolism | Lipid Metabolism | Biosynthesis of unsaturated fatty acids									2.28163	WD-Vehicle
Metabolism | Lipid Metabolism | Ether lipid metabolism	2.97717	CD-None							1.87206	WD-Vehicle
Metabolism | Lipid Metabolism | Fatty acid biosynthesis			-2.20866	CD-Vehicle
Metabolism | Lipid Metabolism | Fatty acid elongation in mitochondria									1.84182	WD-Vehicle
Metabolism | Lipid Metabolism | Glycerolipid metabolism							-2.02508	WD-Vehicle	2.46569	WD-Vehicle
Metabolism | Lipid Metabolism | Glycerophospholipid metabolism	2.08726	CD-None							2.1013	WD-Vehicle
Metabolism | Lipid Metabolism | Lipid biosynthesis proteins									1.94009	WD-Vehicle
Metabolism | Lipid Metabolism | Primary bile acid biosynthesis									-1.91576	CD-Vehicle
Metabolism | Lipid Metabolism | Secondary bile acid biosynthesis									-1.91754	CD-Vehicle
Metabolism | Lipid Metabolism | Sphingolipid metabolism									-2.26177	CD-Vehicle
Metabolism | Lipid Metabolism | Steroid biosynthesis									1.89414	WD-Vehicle
Metabolism | Metabolism of Cofactors and Vitamins									-2.60635	CD-Vehicle
Metabolism | Metabolism of Cofactors and Vitamins | Nicotinate and nicotinamide metabolism	-2.24952	CD-Vehicle	2.24977	CD-Pgingivalis					-2.48427	CD-Vehicle
Metabolism | Metabolism of Cofactors and Vitamins | One carbon pool by folate					1.90791	WD-None			-2.35236	CD-Vehicle
Metabolism | Metabolism of Cofactors and Vitamins | Pantothenate and CoA biosynthesis							1.9506	WD-Pgingivalis
Metabolism | Metabolism of Cofactors and Vitamins | Porphyrin and chlorophyll metabolism					-2.46904	WD-Vehicle			2.52896	WD-Vehicle
Metabolism | Metabolism of Cofactors and Vitamins | Retinol metabolism									1.92624	WD-Vehicle
Metabolism | Metabolism of Cofactors and Vitamins | Riboflavin metabolism			-1.93768	CD-Vehicle	1.80981	WD-None	2.01946	WD-Pgingivalis	-1.94219	CD-Vehicle
Metabolism | Metabolism of Cofactors and Vitamins | Thiamine metabolism									-2.2381	CD-Vehicle
Metabolism | Metabolism of Cofactors and Vitamins | Vitamin B6 metabolism	-1.89296	CD-Vehicle							-2.0241	CD-Vehicle
Metabolism | Metabolism of Other Amino Acids			2.06683	CD-Pgingivalis	2.1896	WD-None			-2.31133	CD-Vehicle
Metabolism | Metabolism of Other Amino Acids | Cyanoamino acid metabolism									-2.19859	CD-Vehicle
Metabolism | Metabolism of Other Amino Acids | D-Glutamine and D-glutamate metabolism									-2.0158	CD-Vehicle
Metabolism | Metabolism of Other Amino Acids | Phosphonate and phosphinate metabolism									1.89925	WD-Vehicle
Metabolism | Metabolism of Terpenoids and Polyketides			-2.37875	CD-Vehicle	2.32094	WD-None			-2.41089	CD-Vehicle
Metabolism | Metabolism of Terpenoids and Polyketides | Biosynthesis of siderophore group nonribosomal peptides									2.19695	WD-Vehicle
Metabolism | Metabolism of Terpenoids and Polyketides | Biosynthesis of vancomycin group antibiotics							1.89574	WD-Pgingivalis	-1.91477	CD-Vehicle
Metabolism | Metabolism of Terpenoids and Polyketides | Geraniol degradation							1.87673	WD-Pgingivalis
Metabolism | Metabolism of Terpenoids and Polyketides | Limonene and pinene degradation	1.90094	CD-None							1.9723	WD-Vehicle
Metabolism | Metabolism of Terpenoids and Polyketides | Polyketide sugar unit biosynthesis					1.8424	WD-None			-2.09027	CD-Vehicle
Metabolism | Metabolism of Terpenoids and Polyketides | Prenyltransferases					1.84467	WD-None	2.1743	WD-Pgingivalis
Metabolism | Metabolism of Terpenoids and Polyketides | Terpenoid backbone biosynthesis									-2.32051	CD-Vehicle
Metabolism | Metabolism of Terpenoids and Polyketides | Tetracycline biosynthesis	1.80523	CD-None	-2.00068	CD-Vehicle
Metabolism | Metabolism of Terpenoids and Polyketides | Zeatin biosynthesis									-2.01171	CD-Vehicle
Metabolism | Nucleotide Metabolism			2.78559	CD-Pgingivalis					-3.0598	CD-Vehicle
Metabolism | Nucleotide Metabolism | Purine metabolism									-2.69869	CD-Vehicle
Metabolism | Nucleotide Metabolism | Pyrimidine metabolism									-2.8149	CD-Vehicle
Metabolism | Xenobiotics Biodegradation and Metabolism	2.54235	CD-None							3.01585	WD-Vehicle
Metabolism | Xenobiotics Biodegradation and Metabolism | 1,1,1-Trichloro-2,2-bis(4-chlorophenyl)ethane (DDT) degradation	2.49167	CD-None
Metabolism | Xenobiotics Biodegradation and Metabolism | Aminobenzoate degradation	2.08048	CD-None							2.18841	WD-Vehicle
Metabolism | Xenobiotics Biodegradation and Metabolism | Atrazine degradation									2.23508	WD-Vehicle
Metabolism | Xenobiotics Biodegradation and Metabolism | Benzoate degradation							-1.86903	WD-Vehicle
Metabolism | Xenobiotics Biodegradation and Metabolism | Caprolactam degradation									2.07077	WD-Vehicle
Metabolism | Xenobiotics Biodegradation and Metabolism | Chloroalkane and chloroalkene degradation									2.27403	WD-Vehicle
Metabolism | Xenobiotics Biodegradation and Metabolism | Dioxin degradation									2.17793	WD-Vehicle
Metabolism | Xenobiotics Biodegradation and Metabolism | Drug metabolism - cytochrome P450									2.04034	WD-Vehicle
Metabolism | Xenobiotics Biodegradation and Metabolism | Drug metabolism - other enzymes									-2.00352	CD-Vehicle
Metabolism | Xenobiotics Biodegradation and Metabolism | Fluorobenzoate degradation									1.81857	WD-Vehicle
Metabolism | Xenobiotics Biodegradation and Metabolism | Metabolism of xenobiotics by cytochrome P450									1.92785	WD-Vehicle
Metabolism | Xenobiotics Biodegradation and Metabolism | Naphthalene degradation									2.18969	WD-Vehicle
Metabolism | Xenobiotics Biodegradation and Metabolism | Nitrotoluene degradation									1.9883	WD-Vehicle
Metabolism | Xenobiotics Biodegradation and Metabolism | Polycyclic aromatic hydrocarbon degradation							1.89011	WD-Pgingivalis
Metabolism | Xenobiotics Biodegradation and Metabolism | Styrene degradation									1.90004	WD-Vehicle
Metabolism | Xenobiotics Biodegradation and Metabolism | Xylene degradation									2.04907	WD-Vehicle
Organismal Systems									-2.1479	CD-Vehicle
Organismal Systems | Digestive System									-1.99583	CD-Vehicle
Organismal Systems | Digestive System | Carbohydrate digestion and absorption									-1.81191	CD-Vehicle
Organismal Systems | Digestive System | Mineral absorption									2.09809	WD-Vehicle
Organismal Systems | Digestive System | Protein digestion and absorption									-1.93897	CD-Vehicle
Organismal Systems | Endocrine System	-1.96838	CD-Vehicle							-2.10438	CD-Vehicle
Organismal Systems | Endocrine System | Adipocytokine signaling pathway	-1.80418	CD-Vehicle							-2.04508	CD-Vehicle
Organismal Systems | Environmental Adaptation									1.84255	WD-Vehicle
Organismal Systems | Environmental Adaptation | Circadian rhythm - plant									1.84178	WD-Vehicle
Organismal Systems | Immune System | RIG-I-like receptor signaling pathway									1.84892	WD-Vehicle
Unclassified	3.07869	CD-None							3.14358	WD-Vehicle
Unclassified | Cellular Processes and Signaling			-3.08974	CD-Vehicle
Unclassified | Cellular Processes and Signaling | Cell division									-2.01098	CD-Vehicle
Unclassified | Cellular Processes and Signaling | Cell motility and secretion									2.21526	WD-Vehicle
Unclassified | Cellular Processes and Signaling | Electron transfer carriers							-2.08429	WD-Vehicle	2.16854	WD-Vehicle
Unclassified | Cellular Processes and Signaling | Germination									1.83938	WD-Vehicle
Unclassified | Cellular Processes and Signaling | Inorganic ion transport and metabolism									2.42706	WD-Vehicle
Unclassified | Cellular Processes and Signaling | Membrane and intracellular structural molecules					2.42131	WD-None			-2.41384	CD-Vehicle
Unclassified | Cellular Processes and Signaling | Other ion-coupled transporters			-2.50452	CD-Vehicle					-2.55895	CD-Vehicle
Unclassified | Cellular Processes and Signaling | Other transporters			-2.12591	CD-Vehicle					-1.87237	CD-Vehicle
Unclassified | Cellular Processes and Signaling | Pores ion channels					2.20858	WD-None			-2.35199	CD-Vehicle
Unclassified | Cellular Processes and Signaling | Signal transduction mechanisms									2.23127	WD-Vehicle
Unclassified | Cellular Processes and Signaling | Sporulation					-2.52729	WD-Vehicle
Unclassified | Genetic Information Processing							2.71676	WD-Pgingivalis
Unclassified | Genetic Information Processing | Replication, recombination and repair proteins									2.661	WD-Vehicle
Unclassified | Genetic Information Processing | Restriction enzyme			-2.10558	CD-Vehicle					-2.17721	CD-Vehicle
Unclassified | Genetic Information Processing | Translation proteins									-1.99872	CD-Vehicle
Unclassified | Metabolism									2.83212	WD-Vehicle
Unclassified | Metabolism | Biosynthesis and biodegradation of secondary metabolites									2.01581	WD-Vehicle
Unclassified | Metabolism | Carbohydrate metabolism									2.09663	WD-Vehicle
Unclassified | Metabolism | Energy metabolism			-2.17942	CD-Vehicle	2.0636	WD-None			-2.40656	CD-Vehicle
Unclassified | Metabolism | Glycan biosynthesis and metabolism									-2.07948	CD-Vehicle
Unclassified | Metabolism | Lipid metabolism									2.07851	WD-Vehicle
Unclassified | Metabolism | Metabolism of cofactors and vitamins	1.96841	CD-None							2.14162	WD-Vehicle
Unclassified | Metabolism | Others									2.70661	WD-Vehicle
Unclassified | Poorly Characterized					2.25509	WD-None	2.51776	WD-Pgingivalis	2.4291	WD-Vehicle
Unclassified | Poorly Characterized | Function unknown									2.79474	WD-Vehicle
Unclassified | Poorly Characterized | General function prediction only	2.27202	CD-None	-2.79304	CD-Vehicle	2.30528	WD-None			-2.55571	CD-Vehicle

## Sheet: Table S5
Supplementary Table S5. Acute P. gingivalis infection reduces diversity of the gut microbiome in mice fed a Western diet.
Acute infection alpha diversity (mean ± SEM)	CD-Vehicle	CD-P. gingivalis	WD-Vehicle	WD-P. gingivalis
Shannon index	2.5 ± 0.17	2.5 ± 0.22	3.4 ± 0.2 ††††	3 ± 0.29 *
Observed species	56 ± 11	54 ± 6	87 ± 4 †††	76 ± 11
Chao1	56 ± 11	54 ± 6	87 ± 4 †††	76 ± 11
Fisher's alpha	7.3 ± 1.7	7.1 ± 0.9	12.1 ± 0.7 †††	10.5 ± 1.8

## Sheet: Table S6
Supplementary Table S6. Acute P. gingivalis infection alters functional pathway abundance in the gut microbiomes of mice fed either a Western diet.
	CD-P. gingivalis vs. CD-Vehicle		WD-P. gingivalis vs. WD-Vehicle		WD-Vehicle vs. CD-Vehicle
KEGG Pathway	LDA	Higher	LDA	Higher	LDA	Higher
Cellular Processes | Cell Growth and Death					-2.21212	CD-Vehicle
Cellular Processes | Cell Growth and Death | Cell cycle - Caulobacter					-2.22464	CD-Vehicle
Cellular Processes | Cell Motility | Bacterial chemotaxis					2.99929	WD-Vehicle
Cellular Processes | Transport and Catabolism					-2.9509	CD-Vehicle
Cellular Processes | Transport and Catabolism | Lysosome					-2.82684	CD-Vehicle
Cellular Processes | Transport and Catabolism | Peroxisome					-2.43133	CD-Vehicle
Environmental Information Processing					4.15479	WD-Vehicle
Environmental Information Processing | Membrane Transport					4.13767	WD-Vehicle
Environmental Information Processing | Membrane Transport | ABC transporters					3.65171	WD-Vehicle
Environmental Information Processing | Membrane Transport | Phosphotransferase system (PTS)					2.88079	WD-Vehicle
Environmental Information Processing | Membrane Transport | Secretion system					2.78258	WD-Vehicle
Environmental Information Processing | Membrane Transport | Transporters					3.90957	WD-Vehicle
Environmental Information Processing | Signal Transduction | Phosphatidylinositol signaling system					-2.0337	CD-Vehicle
Environmental Information Processing | Signal Transduction | Two-component system			-2.41605	WD-Vehicle
Environmental Information Processing | Signaling Molecules and Interaction					-2.45782	CD-Vehicle
Environmental Information Processing | Signaling Molecules and Interaction | Bacterial toxins					-1.84314	CD-Vehicle
Environmental Information Processing | Signaling Molecules and Interaction | Cellular antigens					-2.25054	CD-Vehicle
Genetic Information Processing					-3.63842	CD-Vehicle
Genetic Information Processing | Folding, Sorting and Degradation					-3.0115	CD-Vehicle
Genetic Information Processing | Folding, Sorting and Degradation | Chaperones and folding catalysts					-2.75593	CD-Vehicle
Genetic Information Processing | Folding, Sorting and Degradation | Proteasome					-2.15351	CD-Vehicle
Genetic Information Processing | Folding, Sorting and Degradation | Protein export					-2.50579	CD-Vehicle
Genetic Information Processing | Folding, Sorting and Degradation | Protein processing in endoplasmic reticulum					-1.86852	CD-Vehicle
Genetic Information Processing | Folding, Sorting and Degradation | RNA degradation					-2.38592	CD-Vehicle
Genetic Information Processing | Folding, Sorting and Degradation | Sulfur relay system					2.37288	WD-Vehicle
Genetic Information Processing | Replication and Repair					-3.52093	CD-Vehicle
Genetic Information Processing | Replication and Repair | Chromosome					-2.6873	CD-Vehicle
Genetic Information Processing | Replication and Repair | DNA repair and recombination proteins					-2.93389	CD-Vehicle
Genetic Information Processing | Replication and Repair | DNA replication					-2.61679	CD-Vehicle
Genetic Information Processing | Replication and Repair | DNA replication proteins					-2.82808	CD-Vehicle
Genetic Information Processing | Replication and Repair | Homologous recombination					-2.69619	CD-Vehicle
Genetic Information Processing | Replication and Repair | Mismatch repair					-2.30872	CD-Vehicle
Genetic Information Processing | Transcription					3.29398	WD-Vehicle
Genetic Information Processing | Transcription | Transcription factors					3.33421	WD-Vehicle
Genetic Information Processing | Translation					-3.29515	CD-Vehicle
Genetic Information Processing | Translation | Ribosome					-3.05348	CD-Vehicle
Genetic Information Processing | Translation | Ribosome Biogenesis					-2.63676	CD-Vehicle
Genetic Information Processing | Translation | RNA transport					2.04981	WD-Vehicle
Genetic Information Processing | Translation | Translation factors					-2.48339	CD-Vehicle
Human Diseases					-2.44646	CD-Vehicle
Human Diseases | Cancers					-2.02538	CD-Vehicle
Human Diseases | Cancers | Prostate cancer					-1.86673	CD-Vehicle
Human Diseases | Infectious Diseases | Epithelial cell signaling in Helicobacter pylori infection					-2.34809	CD-Vehicle
Human Diseases | Infectious Diseases | Pertussis					-2.01737	CD-Vehicle
Human Diseases | Infectious Diseases | Staphylococcus aureus infection					2.21458	WD-Vehicle
Human Diseases | Metabolic Diseases					-1.94839	CD-Vehicle
Human Diseases | Metabolic Diseases | Type I diabetes mellitus			2.09068	WD-Pgingivalis	-1.83506	CD-Vehicle
Human Diseases | Neurodegenerative Diseases					-1.9329	CD-Vehicle
Metabolism					-4.03622	CD-Vehicle
Metabolism | Amino Acid Metabolism					-3.44545	CD-Vehicle
Metabolism | Amino Acid Metabolism | Alanine, aspartate and glutamate metabolism					-2.81439	CD-Vehicle
Metabolism | Amino Acid Metabolism | Amino acid related enzymes					-2.69282	CD-Vehicle
Metabolism | Amino Acid Metabolism | Glycine, serine and threonine metabolism					-2.60727	CD-Vehicle
Metabolism | Amino Acid Metabolism | Histidine metabolism					-2.7524	CD-Vehicle
Metabolism | Amino Acid Metabolism | Phenylalanine, tyrosine and tryptophan biosynthesis					-2.6251	CD-Vehicle
Metabolism | Amino Acid Metabolism | Tyrosine metabolism					2.33845	WD-Vehicle
Metabolism | Amino Acid Metabolism | Valine, leucine and isoleucine degradation					-2.25333	CD-Vehicle
Metabolism | Biosynthesis of Other Secondary Metabolites					-2.88457	CD-Vehicle
Metabolism | Biosynthesis of Other Secondary Metabolites | Butirosin and neomycin biosynthesis					-2.03849	CD-Vehicle
Metabolism | Biosynthesis of Other Secondary Metabolites | Novobiocin biosynthesis					-1.86525	CD-Vehicle
Metabolism | Biosynthesis of Other Secondary Metabolites | Phenylpropanoid biosynthesis					-2.07705	CD-Vehicle
Metabolism | Biosynthesis of Other Secondary Metabolites | Streptomycin biosynthesis					-2.61954	CD-Vehicle
Metabolism | Carbohydrate Metabolism | Amino sugar and nucleotide sugar metabolism					-3.04942	CD-Vehicle
Metabolism | Carbohydrate Metabolism | Ascorbate and aldarate metabolism					2.12499	WD-Vehicle
Metabolism | Carbohydrate Metabolism | Butanoate metabolism					2.82692	WD-Vehicle
Metabolism | Carbohydrate Metabolism | Citrate cycle (TCA cycle)					-2.71132	CD-Vehicle
Metabolism | Carbohydrate Metabolism | Galactose metabolism					-2.65151	CD-Vehicle
Metabolism | Carbohydrate Metabolism | Glycolysis / Gluconeogenesis			2.31774	WD-Pgingivalis	2.76659	WD-Vehicle
Metabolism | Carbohydrate Metabolism | Glyoxylate and dicarboxylate metabolism					-2.19618	CD-Vehicle
Metabolism | Carbohydrate Metabolism | Pentose phosphate pathway					2.72813	WD-Vehicle
Metabolism | Carbohydrate Metabolism | Propanoate metabolism					2.63936	WD-Vehicle
Metabolism | Carbohydrate Metabolism | Pyruvate metabolism					2.70823	WD-Vehicle
Metabolism | Energy Metabolism | Nitrogen metabolism					-2.29634	CD-Vehicle
Metabolism | Energy Metabolism | Oxidative phosphorylation					-2.89433	CD-Vehicle
Metabolism | Energy Metabolism | Photosynthesis			2.01198	WD-Pgingivalis	-2.35056	CD-Vehicle
Metabolism | Energy Metabolism | Photosynthesis proteins			1.93644	WD-Pgingivalis	-2.34926	CD-Vehicle
Metabolism | Enzyme Families					-2.72238	CD-Vehicle
Metabolism | Enzyme Families | Peptidases					-2.87	CD-Vehicle
Metabolism | Enzyme Families | Protein kinases			-2.06531	WD-Vehicle
Metabolism | Glycan Biosynthesis and Metabolism					-3.66228	CD-Vehicle
Metabolism | Glycan Biosynthesis and Metabolism | Glycosaminoglycan degradation					-2.70514	CD-Vehicle
Metabolism | Glycan Biosynthesis and Metabolism | Glycosphingolipid biosynthesis - ganglio series					-2.63118	CD-Vehicle
Metabolism | Glycan Biosynthesis and Metabolism | Glycosphingolipid biosynthesis - globo series					-2.7203	CD-Vehicle
Metabolism | Glycan Biosynthesis and Metabolism | Glycosphingolipid biosynthesis - lacto and neolacto series					-2.03666	CD-Vehicle
Metabolism | Glycan Biosynthesis and Metabolism | Lipopolysaccharide biosynthesis					-2.84752	CD-Vehicle
Metabolism | Glycan Biosynthesis and Metabolism | Lipopolysaccharide biosynthesis proteins					-2.92313	CD-Vehicle
Metabolism | Glycan Biosynthesis and Metabolism | N-Glycan biosynthesis					-1.87891	CD-Vehicle
Metabolism | Glycan Biosynthesis and Metabolism | Other glycan degradation			-2.49395	WD-Vehicle	-3.06358	CD-Vehicle
Metabolism | Glycan Biosynthesis and Metabolism | Peptidoglycan biosynthesis					-2.34779	CD-Vehicle
Metabolism | Lipid Metabolism | alpha-Linolenic acid metabolism					2.58369	WD-Vehicle
Metabolism | Lipid Metabolism | Fatty acid biosynthesis					2.31459	WD-Vehicle
Metabolism | Lipid Metabolism | Fatty acid metabolism					2.33923	WD-Vehicle
Metabolism | Lipid Metabolism | Glycerolipid metabolism					2.61738	WD-Vehicle
Metabolism | Lipid Metabolism | Primary bile acid biosynthesis					-2.05819	CD-Vehicle
Metabolism | Lipid Metabolism | Secondary bile acid biosynthesis					-2.05855	CD-Vehicle
Metabolism | Lipid Metabolism | Sphingolipid metabolism					-2.80649	CD-Vehicle
Metabolism | Lipid Metabolism | Synthesis and degradation of ketone bodies					2.21705	WD-Vehicle
Metabolism | Metabolism of Cofactors and Vitamins					-2.98644	CD-Vehicle
Metabolism | Metabolism of Cofactors and Vitamins | Biotin metabolism					-2.27588	CD-Vehicle
Metabolism | Metabolism of Cofactors and Vitamins | Folate biosynthesis					-2.52326	CD-Vehicle
Metabolism | Metabolism of Cofactors and Vitamins | Lipoic acid metabolism					-2.06699	CD-Vehicle
Metabolism | Metabolism of Cofactors and Vitamins | Nicotinate and nicotinamide metabolism					-2.52742	CD-Vehicle
Metabolism | Metabolism of Cofactors and Vitamins | One carbon pool by folate					-2.48078	CD-Vehicle
Metabolism | Metabolism of Cofactors and Vitamins | Pantothenate and CoA biosynthesis					-2.19141	CD-Vehicle
Metabolism | Metabolism of Cofactors and Vitamins | Porphyrin and chlorophyll metabolism					3.11595	WD-Vehicle
Metabolism | Metabolism of Cofactors and Vitamins | Retinol metabolism					1.92748	WD-Vehicle
Metabolism | Metabolism of Cofactors and Vitamins | Riboflavin metabolism					-2.34914	CD-Vehicle
Metabolism | Metabolism of Cofactors and Vitamins | Thiamine metabolism					-2.20375	CD-Vehicle
Metabolism | Metabolism of Cofactors and Vitamins | Ubiquinone and other terpenoid-quinone biosynthesis					-2.55951	CD-Vehicle
Metabolism | Metabolism of Cofactors and Vitamins | Vitamin B6 metabolism					-2.39748	CD-Vehicle
Metabolism | Metabolism of Other Amino Acids					-2.55795	CD-Vehicle
Metabolism | Metabolism of Other Amino Acids | Cyanoamino acid metabolism			-2.16694	WD-Vehicle	-2.20544	CD-Vehicle
Metabolism | Metabolism of Other Amino Acids | D-Arginine and D-ornithine metabolism					-2.11846	CD-Vehicle
Metabolism | Metabolism of Other Amino Acids | D-Glutamine and D-glutamate metabolism			1.81742	WD-Pgingivalis	-1.99253	CD-Vehicle
Metabolism | Metabolism of Other Amino Acids | Taurine and hypotaurine metabolism					-2.02904	CD-Vehicle
Metabolism | Metabolism of Terpenoids and Polyketides					-2.86162	CD-Vehicle
Metabolism | Metabolism of Terpenoids and Polyketides | Biosynthesis of vancomycin group antibiotics					-2.00356	CD-Vehicle
Metabolism | Metabolism of Terpenoids and Polyketides | Limonene and pinene degradation					1.95974	WD-Vehicle
Metabolism | Metabolism of Terpenoids and Polyketides | Polyketide sugar unit biosynthesis					-2.50986	CD-Vehicle
Metabolism | Metabolism of Terpenoids and Polyketides | Terpenoid backbone biosynthesis			2.13317	WD-Pgingivalis
Metabolism | Metabolism of Terpenoids and Polyketides | Tetracycline biosynthesis					2.25039	WD-Vehicle
Metabolism | Nucleotide Metabolism					-3.13732	CD-Vehicle
Metabolism | Nucleotide Metabolism | Purine metabolism					-2.83719	CD-Vehicle
Metabolism | Nucleotide Metabolism | Pyrimidine metabolism					-2.83712	CD-Vehicle
Metabolism | Xenobiotics Biodegradation and Metabolism					3.21807	WD-Vehicle
Metabolism | Xenobiotics Biodegradation and Metabolism | Aminobenzoate degradation					2.04075	WD-Vehicle
Metabolism | Xenobiotics Biodegradation and Metabolism | Benzoate degradation					2.56599	WD-Vehicle
Metabolism | Xenobiotics Biodegradation and Metabolism | Bisphenol degradation					1.80746	WD-Vehicle
Metabolism | Xenobiotics Biodegradation and Metabolism | Chloroalkane and chloroalkene degradation					2.42384	WD-Vehicle
Metabolism | Xenobiotics Biodegradation and Metabolism | Dioxin degradation					2.36488	WD-Vehicle
Metabolism | Xenobiotics Biodegradation and Metabolism | Drug metabolism - cytochrome P450					2.01614	WD-Vehicle
Metabolism | Xenobiotics Biodegradation and Metabolism | Ethylbenzene degradation					2.02253	WD-Vehicle
Metabolism | Xenobiotics Biodegradation and Metabolism | Metabolism of xenobiotics by cytochrome P450					1.92748	WD-Vehicle
Metabolism | Xenobiotics Biodegradation and Metabolism | Naphthalene degradation					2.47564	WD-Vehicle
Metabolism | Xenobiotics Biodegradation and Metabolism | Nitrotoluene degradation					2.38867	WD-Vehicle
Metabolism | Xenobiotics Biodegradation and Metabolism | Polycyclic aromatic hydrocarbon degradation					-2.14754	CD-Vehicle
Metabolism | Xenobiotics Biodegradation and Metabolism | Styrene degradation					1.99278	WD-Vehicle
Metabolism | Xenobiotics Biodegradation and Metabolism | Xylene degradation					2.34644	WD-Vehicle
Organismal Systems					-2.55691	CD-Vehicle
Organismal Systems | Digestive System					-2.14018	CD-Vehicle
Organismal Systems | Digestive System | Carbohydrate digestion and absorption					-2.05714	CD-Vehicle
Organismal Systems | Digestive System | Mineral absorption					2.12535	WD-Vehicle
Organismal Systems | Digestive System | Protein digestion and absorption					-2.05486	CD-Vehicle
Organismal Systems | Endocrine System					-2.28317	CD-Vehicle
Organismal Systems | Endocrine System | Adipocytokine signaling pathway					-2.19565	CD-Vehicle
Organismal Systems | Endocrine System | PPAR signaling pathway					-1.96578	CD-Vehicle
Organismal Systems | Endocrine System | Progesterone-mediated oocyte maturation					-1.82597	CD-Vehicle
Organismal Systems | Environmental Adaptation					1.89237	WD-Vehicle
Organismal Systems | Environmental Adaptation | Plant-pathogen interaction					1.87395	WD-Vehicle
Organismal Systems | Immune System | Antigen processing and presentation					-1.82597	CD-Vehicle
Organismal Systems | Immune System | NOD-like receptor signaling pathway					-1.82597	CD-Vehicle
Organismal Systems | Nervous System					-2.02171	CD-Vehicle
Organismal Systems | Nervous System | Glutamatergic synapse					-2.02171	CD-Vehicle
Unclassified | Cellular Processes and Signaling | Cell division					-2.1027	CD-Vehicle
Unclassified | Cellular Processes and Signaling | Electron transfer carriers					2.17721	WD-Vehicle
Unclassified | Cellular Processes and Signaling | Germination					2.12201	WD-Vehicle
Unclassified | Cellular Processes and Signaling | Membrane and intracellular structural molecules					-3.09957	CD-Vehicle
Unclassified | Cellular Processes and Signaling | Other transporters					1.95725	WD-Vehicle
Unclassified | Cellular Processes and Signaling | Pores ion channels					-2.88183	CD-Vehicle
Unclassified | Cellular Processes and Signaling | Signal transduction mechanisms					2.55531	WD-Vehicle
Unclassified | Cellular Processes and Signaling | Sporulation					3.27927	WD-Vehicle
Unclassified | Genetic Information Processing | Replication, recombination and repair proteins					2.562	WD-Vehicle
Unclassified | Genetic Information Processing | Restriction enzyme					-2.47846	CD-Vehicle
Unclassified | Metabolism | Amino acid metabolism					1.84815	WD-Vehicle
Unclassified | Metabolism | Carbohydrate metabolism			-1.98863	WD-Vehicle
Unclassified | Metabolism | Energy metabolism					-2.6366	CD-Vehicle
Unclassified | Metabolism | Lipid metabolism			-1.81689	WD-Vehicle	2.20778	WD-Vehicle
Unclassified | Metabolism | Metabolism of cofactors and vitamins					2.07714	WD-Vehicle
Unclassified | Poorly Characterized					-3.05211	CD-Vehicle
Unclassified | Poorly Characterized | General function prediction only					-3.01696	CD-Vehicle

## Sheet: Table S7
Supplementary Table S7. Changes in microbiome function induced by P. gingivalis correlate with hepatic steatosis and reduced glucose tolerance in mice fed a Western diet.
				Host during chronic infection																					Acute infection						Chronic
				Phenotype				Gene expression																	Taxonomic abundance					Div	Tax	Div
				Glucose tolerance	Hepatic steatosis	Hepatic inflammatory foci	Mesenteric AT weight	Il-1α (Liver)	Il-5 (Liver)	Il-6 (Liver)	Il-10 (Liver)	Adgre1 (Liver)	Cd5l (Liver)	Tlr4 (Liver)	Acox1 (Mesenteric AT)	Ahr (Mesenteric AT)	Il-1α (Ileum)	Il-1β (Ileum)	Il-5 (Ileum)	Adgre1 (Ileum)	Ccl2 (Ileum)	Cd5l (Ileum)	Glut4 (Ileum)	Plin2 (Ileum)	f_Clostridiaceae	f_Lachnospiraceae	g_Lactococcus	g_Turicibacter	o_Clostridiales	Shannon diversity	f_Lachnospiraceae	Chao1	Observed species
				1	1	1	1	1	1	-1	-1	-1	-1	-1	-1	-1	1	1	1	1	1	-1	-1	-1	1	-1	-1	-1	-1	-1	-1	-1	-1
Acute	KEGG pathways from the predicted microbiome metagenome	D-Glutamine and D-glutamate metabolism	0.5						0.823469					-0.699058	-0.705268				0.781106								-0.690622
		Other glycan degradation	-1				-0.817412		-0.721026						0.709417									0.709161				0.741725	0.725297
		Others	-0.5												0.691383								0.839178				0.736607	0.763838
		1,1,1-Trichloro-2,2-bis(4-chlorophenyl)ethane (DDT) degradation	-0.5			-0.787497									0.713693								0.877429
		Bacterial motility proteins	-0.5									0.708498						-0.698577		-0.744753	-0.837912					0.768083			0.808748	0.779319
		Flagellar assembly	-0.5																	-0.728428	-0.822184					0.821406			0.843063	0.805706
		Bacterial chemotaxis	-0.5																	-0.710759	-0.750018								0.703545	0.801286
		Replication, recombination and repair proteins	0.5																	0.804421	0.848379								-0.83964	-0.774942
		Tuberculosis	0.5																	0.707574	0.794634								-0.813899	-0.857178
		Glutathione metabolism	0.5					0.725291												0.738855	0.757885								-0.791101	-0.877297
		Glycerophospholipid metabolism	0.5					0.704975											0.697546	0.702906	0.704346								-0.809729	-0.900844
		Amyotrophic lateral sclerosis (ALS)	-0.5																-0.714958	-0.690321	-0.784036					0.795997			0.940489	0.831144
		Phenylpropanoid biosynthesis	-0.5																-0.697303	-0.692878	-0.788308					0.76784			0.922621	0.835949
		Signal transduction mechanisms	0.5																0.727236	0.795357	0.831991								-0.890743	-0.756102
		Nucleotide excision repair	0.5						0.69886										0.711028	0.720642	0.852354								-0.812559	-0.778985
		Terpenoid backbone biosynthesis	1						0.795138										0.766073	0.745962	0.863123								-0.837943	-0.700028
		Pentose and glucuronate interconversions	-0.5																-0.707393	-0.717943									0.786438	0.712367
		Lipid metabolism	-0.5								0.849898	0.813484									-0.784318				-0.700315		0.694574	0.887031	0.768886	-0.780021
		Mineral absorption	-0.5									0.744167										0.722395				0.70313
		Photosynthesis	1								-0.742364	-0.691281																-0.879094
		Cyanoamino acid metabolism	-1																		-0.812616					0.763207			0.895526	0.793306
		Germination	-0.5																		-0.690094					0.794387			0.709782	0.724547
		Starch and sucrose metabolism	-0.5																		-0.773731					0.7791			0.78836	0.73845
		Drug metabolism - other enzymes	-0.5																		-0.700478								0.743358	0.773432
		Bacterial toxins	0.5																		0.702964
		African trypanosomiasis	0.5																		0.747825								-0.749432	-0.781739
		Chagas disease (American trypanosomiasis)	0.5																		0.744802								-0.749788	-0.796978
		Prenyltransferases	0.5																		0.698617								-0.715526	-0.82433
		Plant-pathogen interaction	-0.5					-0.701653										-0.743328	-0.749414		-0.732702					0.769149			0.846795	0.895825
		Protein kinases	-1															-0.72863	-0.928662		-0.704505								0.957539	0.877182
		Flavone and flavonol biosynthesis	-0.5																-0.726497		-0.737642				-0.809506	0.905892		0.697411	0.931321	0.7994
		RNA degradation	0.5																0.700673		0.77594								-0.794929	-0.887424
		Thiamine metabolism	0.5						0.711818												0.749299								-0.704635
		Other ion-coupled transporters	0.5																			-0.759983			0.690996	-0.692362
		G protein-coupled receptors	-0.5								0.807087											0.700332			-0.808245	0.701048		0.960515
		Two-component system	-1								0.726589		0.698177	0.775155													0.740164	0.720864
		Photosynthesis proteins	1								-0.692544																	-0.834956
		Cysteine and methionine metabolism	0.5								-0.737931														0.913869	-0.757602		-0.911694
		Synthesis and degradation of ketone bodies	0.5								-0.704452												-0.704394		0.775	-0.705836		-0.691472
		Glycolysis / Gluconeogenesis	0.5		0.714825						-0.691599			-0.701037
		Nucleotide metabolism	0.5				0.697168				-0.767181																-0.698142	-0.844102
		Electron transfer carriers	-0.5														-0.698297													0.750573
		D-Arginine and D-ornithine metabolism	-0.5					-0.707595									-0.828905	-0.723027	-0.777951						-0.82197	0.927575			0.863824	0.841287
		beta-Lactam resistance	0.5					0.703081											0.716617										-0.711675	-0.875884
		Carbohydrate digestion and absorption	-0.5		-0.694772			-0.695635
		Carbohydrate metabolism	-1																-0.771314						-0.760951	0.829982			0.926911	0.743343
		Epithelial cell signaling in Helicobacter pylori infection	-0.5		-0.817806														-0.847184										0.733075	0.697019
		RNA polymerase	0.5						0.710667
		Ribosome biogenesis in eukaryotes	0.5				0.705077		0.859143															-0.72708
		Glycosphingolipid biosynthesis - lacto and neolacto series	-0.5				-0.704058																	0.694528
		Lysine biosynthesis	0.5																				-0.749107
		Vibrio cholerae pathogenic cycle	0.5																				-0.725199
		Insulin signaling pathway	-0.5																				0.733778
		Lysosome	-0.5																				0.698807
		Sphingolipid metabolism	-0.5																				0.706368
		Phosphotransferase system (PTS)	0.5											-0.724817
		Antigen processing and presentation	-0.5											0.729136
		Cell division	-0.5											0.692762
		NOD-like receptor signaling pathway	-0.5											0.729136
		Progesterone-mediated oocyte maturation	-0.5											0.729136
		Prostate cancer	-0.5											0.690313
		C5-Branched dibasic acid metabolism	-0.5		-0.76585									0.743184
		Glycan biosynthesis and metabolism	0.5	0.695787
		Amino acid metabolism	0.5	0.710321																					0.899606	-0.911963
		Glycosphingolipid biosynthesis - globo series	-0.5				-0.757953																					0.722707
		Butanoate metabolism	0.5																						0.720283
		Other transporters	0.5																						0.733727
		Amino sugar and nucleotide sugar metabolism	-0.5																						-0.744177	0.818625
		Chromosome	-0.5																						-0.741831	0.844684
		RNA transport	-0.5																						-0.766088	0.760813
		Arginine and proline metabolism	0.5																						0.742369	-0.74268
		beta-Alanine metabolism	0.5																						0.727957	-0.805721
		Naphthalene degradation	0.5																						0.792722	-0.825871
		Pyruvate metabolism	0.5																						0.777525	-0.751345
		Styrene degradation	0.5																						0.699808	-0.925937
		Tetracycline biosynthesis	0.5																						0.845234	-0.830795
		Drug metabolism - cytochrome P450	0.5																							-0.705373				-0.714558
		Inorganic ion transport and metabolism	0.5																							-0.721342				-0.769875
		Phenylalanine metabolism	0.5																							-0.741013
		Homologous recombination	-0.5																							0.704164
		Vitamin B6 metabolism	-0.5																							0.741771
		Arachidonic acid metabolism	0.5																							-0.721839			-0.753531	-0.814989
		Carbon fixation pathways in prokaryotes	0.5																							-0.782043			-0.774245	-0.814796
		Glycine, serine and threonine metabolism	0.5																							-0.818907			-0.692814
		Proximal tubule bicarbonate reclamation	0.5																							-0.696259			-0.780228	-0.895425
		Sulfur relay system	0.5																							-0.799846			-0.824185	-0.870257
		Primary immunodeficiency	-0.5																							0.823465			0.740874	0.786602
		Proteasome	0.5																									-0.737474
		Alanine, aspartate and glutamate metabolism	0.5																						0.708469			-0.791587
		Propanoate metabolism	0.5																						0.743178			-0.714091
		Isoquinoline alkaloid biosynthesis	0.5																						0.900914	-0.894772		-0.711775
		Nitrotoluene degradation	0.5																						0.790874	-0.713244		-0.776775
		Novobiocin biosynthesis	0.5																						0.874017	-0.702215		-0.76382
		Selenocompound metabolism	0.5																						0.779505	-0.867641		-0.720064
		Tropane, piperidine and pyridine alkaloid biosynthesis	0.5																						0.882635	-0.814323		-0.697675
		Tyrosine metabolism	0.5																						0.873884	-0.896228		-0.700305
		alpha-Linolenic acid metabolism	-0.5																						-0.840947	0.830591		0.758493
		Fatty acid metabolism	0.5																						0.88763	-0.925367		-0.793392	-0.709718
		Alzheimer's disease	0.5																										-0.717466	-0.793125
		Lysine degradation	0.5																										-0.723557	-0.821376
		Metabolism of cofactors and vitamins	0.5																							-0.780236			-0.785269	-0.869014
		Oxidative phosphorylation	0.5																										-0.701029	-0.845599
		Riboflavin metabolism	0.5																										-0.765559	-0.838512
		Prion diseases	-0.5																										0.793724	0.842725
		Transporters	-0.5																										0.73145	0.854922
Chronic	KEGG pathways from the predicted microbiome metagenome	Chloroalkane and chloroalkene degradation	-0.5																	0.694501
		Photosynthesis	0.5																	0.773954
		Photosynthesis proteins	0.5																	0.703749
		Glycosaminoglycan degradation	0.5								-0.870749	-0.708043										-0.781179
		Benzoate degradation	-1	-0.78679							0.772					0.702528						0.814628									0.697871
		Biosynthesis of ansamycins	-0.5	-0.905686							0.69191					0.805244							0.717533								0.877157	0.709894	0.733246
		N-Glycan biosynthesis	0.5	0.803584							-0.717607					-0.695113															-0.751372
		Polycyclic aromatic hydrocarbon degradation	1	0.753572												-0.691922							-0.750779								-0.816697		-0.701227
		Glycerolipid metabolism	-1	-0.761987												0.733301							0.763904								0.862786	0.717537
		Prion diseases	-1	-0.84916												0.721098							0.712531								0.838767		0.69111
		Electron transfer carriers	-1	-0.868687			-0.69806									0.736512							0.770914								0.828744		0.7152
		Secretion system	0.5	0.861704												-0.710843															-0.85617
		Xylene degradation	-0.5	-0.690235		-0.700675										0.769026															0.733035
		Protein kinases	-0.5																		-0.707952
		1,1,1-Trichloro-2,2-bis(4-chlorophenyl)ethane (DDT) degradation	0.5																		0.697857
		G protein-coupled receptors	0.5																		0.758888
		D-Arginine and D-ornithine metabolism	-0.5								0.706084										-0.692674
		alpha-Linolenic acid metabolism	-0.5																			0.734701
		Biosynthesis of vancomycin group antibiotics	1								-0.805011		-0.706575									-0.816166											-0.69774
		ABC transporters	-1	-0.695635							0.865781		0.706777									0.768723										0.801873	0.861278
		Butirosin and neomycin biosynthesis	0.5								-0.768521											-0.707719
		Chaperones and folding catalysts	0.5								-0.887978											-0.76323
		Lipoic acid metabolism	0.5								-0.854604											-0.76761
		Lipopolysaccharide biosynthesis proteins	0.5								-0.823871											-0.727767
		Lysosome	0.5								-0.812162											-0.848916
		Membrane and intracellular structural molecules	0.5								-0.892326											-0.748426
		Pores ion channels	0.5								-0.892454											-0.761007
		Plant-pathogen interaction	-0.5								0.803149											0.70948
		Porphyrin and chlorophyll metabolism	-0.5	-0.868267							0.797591											0.716685									0.743401		0.747614
		General function prediction only	0.5										-0.755913
		Arachidonic acid metabolism	0.5								-0.732741
		Biosynthesis and biodegradation of secondary metabolites	0.5								-0.717077
		Biotin metabolism	0.5								-0.756531
		Carbon fixation pathways in prokaryotes	0.5								-0.751369
		Cell motility and secretion	0.5								-0.720408
		Citrate cycle (TCA cycle)	0.5								-0.791946
		Folate biosynthesis	0.5								-0.808727
		Geraniol degradation	1								-0.709897
		Glutathione metabolism	0.5								-0.727679
		Glycerophospholipid metabolism	0.5								-0.697371
		Huntington's disease	0.5								-0.717035
		Inorganic ion transport and metabolism	0.5								-0.73061
		Lipid biosynthesis proteins	0.5								-0.725986
		Lipopolysaccharide biosynthesis	0.5								-0.794262
		Oxidative phosphorylation	0.5								-0.796851
		Phenylalanine metabolism	0.5								-0.713311
		Protein folding and associated processing	0.5								-0.690185
		Protein processing in endoplasmic reticulum	0.5								-0.831798
		Proximal tubule bicarbonate reclamation	0.5								-0.702445
		Steroid hormone biosynthesis	0.5								-0.806544
		Sulfur metabolism	0.5								-0.727766
		Taurine and hypotaurine metabolism	0.5								-0.793796
		Transcription machinery	0.5								-0.753386
		Ubiquinone and other terpenoid-quinone biosynthesis	0.5								-0.778627
		Bacterial chemotaxis	-0.5								0.77439
		Drug metabolism - other enzymes	-0.5								0.697032
		Flagellar assembly	-0.5								0.707784
		Flavone and flavonol biosynthesis	-0.5								0.701536
		Transporters	-0.5								0.844496
		Vibrio cholerae pathogenic cycle	-0.5								0.819036
		Function unknown	0.5	0.783374							-0.70362
		Penicillin and cephalosporin biosynthesis	0.5	0.786756							-0.691583
		Phosphatidylinositol signaling system	0.5	0.760749							-0.740615
		Riboflavin metabolism	1	0.703752							-0.767977																						-0.734202
		RNA degradation	0.5	0.715955							-0.765502
		Tuberculosis	0.5	0.717992							-0.728441
		Ubiquitin system	0.5	0.708216							-0.754627
		Prenyltransferases	1	0.809513							-0.716985																				-0.704375
		Cytoskeleton proteins	-0.5	-0.700876							0.768732
		Transcription factors	-0.5	-0.741519							0.843508
		Sporulation	-0.5	-0.785601							0.758174																				0.700926
		Staphylococcus aureus infection	0.5														0.737348
		Cysteine and methionine metabolism	-0.5					-0.69683									-0.846294
		Lysine biosynthesis	-0.5	-0.758769													-0.695931
		Phosphonate and phosphinate metabolism	-0.5				-0.740399	-0.728811
		Biosynthesis of siderophore group nonribosomal peptides	0.5															0.81207															-0.708245
		Others	0.5															0.934014														-0.734845	-0.751689
		Replication, recombination and repair proteins	0.5	0.720212														0.789088
		Amino acid related enzymes	0.5																				-0.697098								-0.833027
		RIG-I-like receptor signaling pathway	-0.5																				0.707593								0.809064
		Glutamatergic synapse	0.5	0.700676																			-0.876903								-0.81027
		Butanoate metabolism	-0.5	-0.780329																			0.698684								0.823952
		Streptomycin biosynthesis	0.5											-0.705247
		Amyotrophic lateral sclerosis (ALS)	-0.5	-0.721755
		Cyanoamino acid metabolism	-0.5	-0.724225
		Phenylpropanoid biosynthesis	-0.5	-0.690217
		Alanine, aspartate and glutamate metabolism	-0.5	-0.727444																											0.722252
		Energy metabolism	-0.5	-0.773492																											0.696274
		MAPK signaling pathway - yeast	-0.5	-0.790219																											0.802614
		Methane metabolism	-1	-0.822999																											0.751775
		Nitrogen metabolism	-0.5	-0.703507																											0.710271
		Other transporters	-0.5	-0.789724																											0.891321
		Pentose and glucuronate interconversions	-0.5	-0.790935																											0.790992
		African trypanosomiasis	0.5	0.738814
		Bacterial secretion system	0.5	0.704042
		Base excision repair	0.5	0.762943
		Biosynthesis of unsaturated fatty acids	0.5	0.708063
		Caffeine metabolism	0.5	0.695119
		Chagas disease (American trypanosomiasis)	0.5	0.743165
		Circadian rhythm - plant	0.5	0.695126
		Fatty acid elongation in mitochondria	0.5	0.695149
		Fluorobenzoate degradation	0.5	0.695169
		Pathways in cancer	0.5	0.690499
		Renal cell carcinoma	0.5	0.752252
		Secondary bile acid biosynthesis	0.5	0.690251
		Steroid biosynthesis	0.5	0.695144
		Systemic lupus erythematosus	0.5	0.695154
		Terpenoid backbone biosynthesis	0.5	0.702347
		Transcription related proteins	0.5	0.790317
		Alzheimer's disease	0.5	0.794857																											-0.708654
		Atrazine degradation	0.5	0.760506																											-0.700797
		Bacterial toxins	0.5	0.855704																											-0.820779
		Chlorocyclohexane and chlorobenzene degradation	0.5	0.74885																											-0.708407
		DNA repair and recombination proteins	0.5	0.742794																											-0.781651
		Glycosyltransferases	1	0.835298																											-0.734172
		Ion channels	0.5	0.845413																											-0.77468
		Nucleotide excision repair	0.5	0.789922																											-0.731266
		Purine metabolism	0.5	0.71223																											-0.769225
		RNA polymerase	0.5	0.707064																											-0.696868
		Signal transduction mechanisms	0.5	0.769796																											-0.696916
		Translation factors	0.5	0.730184																											-0.760654
		Translation proteins	0.5	0.760535			0.719044																								-0.847687
		Dioxin degradation	-0.5			-0.742405
		Carbohydrate metabolism	-0.5				-0.751196																								0.809879
		Ascorbate and aldarate metabolism	-0.5				-0.694122																								0.718211
		Aminoacyl-tRNA biosynthesis	0.5																												-0.752038
		Pantothenate and CoA biosynthesis	1																												-0.70509
		Ribosome biogenesis in eukaryotes	0.5																												-0.810837
		Valine, leucine and isoleucine biosynthesis	0.5																												-0.723523
		Carbon fixation in photosynthetic organisms	-0.5																												0.842801
		Ether lipid metabolism	-0.5																												0.756286
		Linoleic acid metabolism	-0.5																												0.696783
		Nitrotoluene degradation	-0.5																												0.715946
		Other ion-coupled transporters	-0.5																												0.750996
		Pentose phosphate pathway	-0.5																												0.713849
		Propanoate metabolism	-0.5																												0.695112
		Prostate cancer	-0.5																												0.69527
		Type I diabetes mellitus	-0.5																												0.714347
		Type II diabetes mellitus	-0.5																												0.729415
Acute	Tax	f_Clostridiaceae	1	0.81119							-0.715654					-0.768512
		f_Lachnospiraceae	-1					-0.695906									-0.75768
		g_Lactococcus	-1			-0.900165	-0.717481		-0.834423	0.787897	0.711736		0.757347		0.913021	0.805433							0.823129
		g_Turicibacter	-1								0.878878
		o_Clostridiales	-1						-0.693648										-0.872132	-0.703687	-0.794877									0.869027
	Div	Shannon diversity	-1					-0.790943									-0.788508	-0.714737	-0.900921										0.869027
Chronic	Tax	f_Lachnospiraceae	-1	-0.932967												0.786992							0.796931
	Div	Chao1 diversity	-1	-0.749757	-0.776551												-0.715912
		Observed Species diversity	-1		-0.833329			-0.747672									-0.81449		-0.724445

## Sheet: Table S8
Supplementary Table S8. Changes in microbiome function induced by P. gingivalis correlate with reduced insulin sensitivity in mice fed a control diet.
				Host						Chronic infection
				Phe	Gene expression					Taxonomic abundance
				Insulin sensitivity	Cd5l (Liver)	Tlr4 (Liver)	Il-1β (Ileum)	Cd5l (Ileum)	Tlr4 (Ileum)	f_Rikenellaceae	g_Allobaculum	s_B.adolescentis	g_Coprobacillus	g_Dehalobacterium	g_Dorea	p_Bacteroidetes
				1	0.5	1	1	-1	1	1	-1	1	-1	-1	-1	-1
Acute	KEGG pathways	1,1,1-Trichloro-2,2-bis(4-chlorophenyl)ethane (DDT) degradation	-0.5					0.739372
		Mineral absorption	-0.5			-0.704732	-0.71564
		Synthesis and degradation of ketone bodies	-0.5	-0.731287			-0.805533
		Chloroalkane and chloroalkene degradation	0.5						-0.708444
		Biosynthesis of ansamycins	-0.5	-0.74522
		Phosphotransferase system (PTS)	-0.5	-0.729739
Chronic	KEGG pathways from the predicted microbiome metagenome	Base excision repair	-0.5					0.729409			0.746335
		Pentose phosphate pathway	-1					0.718671				-0.858603		0.759439
		Ether lipid metabolism	-0.5					0.824857							0.969025
		Butirosin and neomycin biosynthesis	-0.5		-0.807964			0.691759				-0.854071				0.953237
		Lysine degradation	-1		-0.783153			0.769048		-0.703246	0.752241	-0.765196	0.71231			0.913842
		Other transporters	-1		-0.79844			0.732588		-0.754993	0.722656	-0.881101		0.695458		0.86203
		Valine, leucine and isoleucine degradation	-0.5		-0.749065			0.756942			0.768265	-0.728757	0.756685			0.828049
		Propanoate metabolism	-0.5		-0.698305			0.759592		-0.736466	0.715845		0.856919			0.769027
		Primary immunodeficiency	0.5	0.850708	0.831294	0.80128	0.7513	-0.719517		0.856261						-0.935812
		Transcription machinery	-1	-0.818013	-0.799114	-0.790532	-0.724127	0.765411		-0.866406						0.923767
		Other ion-coupled transporters	-1		-0.848615	-0.695076		0.81137		-0.769913	0.707487	-0.833801				0.863675
		Pertussis	-0.5		-0.818507	-0.819067		0.699495								0.986341
		Pyrimidine metabolism	0.5	0.82092	0.828369	0.772003		-0.703711		0.739445						-0.96324
		Amino sugar and nucleotide sugar metabolism	-0.5	-0.763652	-0.862148	-0.721942		0.776295		-0.717661						0.863425
		Glycosaminoglycan degradation	-0.5	-0.744294	-0.732445	-0.757762		0.707659		-0.717007						0.921297
		Glycosphingolipid biosynthesis - ganglio series	-0.5	-0.72717	-0.767233	-0.783921		0.706602		-0.708245						0.945604
		Glycosphingolipid biosynthesis - lacto and neolacto series	-0.5	-0.726207	-0.846036	-0.797651		0.769943		-0.731977						0.917125
		Insulin signaling pathway	-0.5	-0.772122	-0.740951	-0.718883		0.802255		-0.797822						0.927731
		Glyoxylate and dicarboxylate metabolism	-1	-0.744007	-0.824535			0.76543		-0.781409	0.795166	-0.855776	0.703448			0.895796
		Steroid hormone biosynthesis	-0.5	-0.733415		-0.704886		0.696558		-0.69505						0.853898
		Galactose metabolism	-0.5		-0.729052
		Bisphenol degradation	-1		-0.712425							-0.92875				0.831375
		Linoleic acid metabolism	-1		-0.737925							-0.921591				0.875337
		Pentose and glucuronate interconversions	-1		-0.816834							-0.725748				0.731462
		Prostate cancer	-0.5		-0.790009							-0.887305				0.888441
		General function prediction only	-1		-0.726497						0.717687	-0.926009				0.84865
		Pyruvate metabolism	-1		-0.716469						0.696894	-0.932574				0.857835
		Protein export	0.5		0.719096
		Translation factors	0.5		0.736678
		Purine metabolism	0.5		0.692733							0.812516
		Amino acid related enzymes	0.5		0.697901							0.854798				-0.741786
		Aminoacyl-tRNA biosynthesis	0.5		0.813533							0.847661				-0.886846
		C5-Branched dibasic acid metabolism	1		0.696756							0.916422				-0.698669
		D-Glutamine and D-glutamate metabolism	0.5		0.70223							0.706669				-0.701523
		DNA repair and recombination proteins	0.5		0.769848							0.73889				-0.768189
		DNA replication	1		0.823168							0.741267				-0.85271
		Homologous recombination	0.5		0.838488							0.695996				-0.855557
		Lysine biosynthesis	1		0.720721							0.851047				-0.783029
		Peptidoglycan biosynthesis	1		0.765531							0.827972				-0.836681
		Ribosome	1		0.81974							0.763185				-0.835463
		RNA polymerase	0.5		0.804287							0.755895				-0.835197
		Cell cycle - Caulobacter	0.5		0.748766											-0.69618
		DNA replication proteins	0.5		0.774011											-0.84433
		Mismatch repair	0.5		0.760507											-0.792673
		Ribosome Biogenesis	0.5		0.815589											-0.742922
		Translation proteins	0.5		0.836022											-0.760771
		Glycosphingolipid biosynthesis - globo series	-0.5		-0.789465	-0.804295										0.87547
		Lysosome	-0.5		-0.74146	-0.749905										0.878121
		Other glycan degradation	-0.5		-0.797274	-0.7135										0.806118
		Xylene degradation	0.5		0.775129	0.690913						0.746514				-0.95917
		Dioxin degradation	0.5	0.731475	0.798657	0.743645				0.733764		0.710421				-0.966288
		Staphylococcus aureus infection	0.5				0.87033			0.740071
		Nitrogen metabolism	-0.5	-0.771837		-0.789926	-0.762493			-0.691889						0.762592
		D-Alanine metabolism	0.5	0.81922		0.754778	0.705148			0.803059						-0.907673
		Isoquinoline alkaloid biosynthesis	-0.5	-0.745964			-0.713798			-0.841381
		Polyketide sugar unit biosynthesis	-0.5			-0.745956										0.911697
		Sphingolipid metabolism	-0.5			-0.715141										0.712854
		Pores ion channels	-0.5	-0.706027		-0.699352										0.89122
		Protein processing in endoplasmic reticulum	-0.5	-0.740713						-0.713576		-0.697492				0.927768
		Sulfur relay system	-1	-0.704238							0.728172	-0.815393				0.806397
		Arachidonic acid metabolism	-0.5	-0.698775												0.873483
		Biotin metabolism	-0.5	-0.705288												0.847576
		Membrane and intracellular structural molecules	-0.5	-0.703364												0.859543
		Sulfur metabolism	-0.5	-0.694017												0.720704
		Geraniol degradation	-0.5	-0.697143						-0.692043						0.791013
		Phenylalanine metabolism	-1	-0.808291						-0.854362	0.716977					0.822648
		Drug metabolism - other enzymes	0.5	0.702302						0.719527
		Benzoate degradation	0.5	0.727093												-0.776515
		Tropane, piperidine and pyridine alkaloid biosynthesis	-0.5							-0.72307
		Prion diseases	0.5							0.706847
		Renal cell carcinoma	-0.5							-0.748164	0.804199
		Carbon fixation in photosynthetic organisms	-1							-0.833416	0.753944		0.724582	0.71152
		Protein kinases	1								-0.733233
		Stilbenoid, diarylheptanoid and gingerol biosynthesis	-0.5								0.916103
		MAPK signaling pathway - yeast	-0.5									-0.779915
		Adipocytokine signaling pathway	0.5									0.779811
		African trypanosomiasis	0.5									0.706694
		Bacterial toxins	0.5									0.732972
		Chagas disease (American trypanosomiasis)	0.5									0.709992
		Cysteine and methionine metabolism	0.5									0.750587
		Fatty acid metabolism	0.5									0.816029
		Nucleotide excision repair	0.5									0.77557
		Photosynthesis proteins	0.5									0.712459
		PPAR signaling pathway	0.5									0.772082
		Proteasome	0.5									0.830749
		Valine, leucine and isoleucine biosynthesis	0.5									0.837054
		Antigen processing and presentation	-0.5									-0.85993		0.801294
		Lipid metabolism	-0.5	-0.719834				0.692404				-0.725172		0.69443		0.89326
		Phosphotransferase system (PTS)	-0.5									-0.69669		0.831246
		Progesterone-mediated oocyte maturation	-0.5									-0.85993		0.801294
		Inositol phosphate metabolism	1									0.825474		-0.884574
		Peroxisome	1									0.851837		-0.771211
		Selenocompound metabolism	0.5									0.784895		-0.69296
		Vitamin B6 metabolism	0.5									0.841437		-0.733028
		Chloroalkane and chloroalkene degradation	0.5								-0.713762	0.806539		-0.776975
		beta-Alanine metabolism	-0.5									-0.811573				0.791069
		Energy metabolism	-1							-0.720928		-0.794376				0.700518
		Fatty acid biosynthesis	-1									-0.870195				0.820564
		Nicotinate and nicotinamide metabolism	1									0.87877				-0.780423
		Peptidases	0.5									0.699963				-0.780539
		Ribosome biogenesis in eukaryotes	0.5									0.858201				-0.717601
		Pathways in cancer	-0.5							-0.729687	0.859245	-0.848725	0.733423	0.721189		0.743202
		Amino acid metabolism	-1								0.76589	-0.870188				0.725479
		NOD-like receptor signaling pathway	-0.5									-0.8649		0.797773		0.694518
		Fructose and mannose metabolism	-1								0.73227	-0.917182		0.783522		0.714992
		Restriction enzyme	-1								0.743025	-0.892601		0.716571		0.800523
		Tetracycline biosynthesis	-1								0.73378	-0.901413		0.708174		0.778777
		Histidine metabolism	-0.5										0.752503
		Cellular antigens	0.5											-0.791303
		Drug metabolism - cytochrome P450	0.5											-0.70942
		Glutathione metabolism	0.5											-0.797164
		Ion channels	0.5											-0.692519
		Metabolism of xenobiotics by cytochrome P450	0.5											-0.821653
		Naphthalene degradation	0.5											-0.752328
		Phosphonate and phosphinate metabolism	0.5											-0.82295
		Replication, recombination and repair proteins	0.5											-0.713052
		Retinol metabolism	0.5											-0.819413
		Biosynthesis of ansamycins	-0.5											0.847463
		Nitrotoluene degradation	-0.5											0.93707
		ABC transporters	1													-0.866734
		Biosynthesis and biodegradation of secondary metabolites	-0.5													0.92112
		Chaperones and folding catalysts	-0.5													0.741756
		Glycan biosynthesis and metabolism	-0.5													0.797548
		Inorganic ion transport and metabolism	-0.5													0.731525
		Lipid biosynthesis proteins	-0.5													0.778455
		Metabolism of cofactors and vitamins	-0.5													0.827519
		Riboflavin metabolism	-1													0.825511
Chronic	Taxonomic abundance	f_Rikenellaceae	1	0.870628			0.847252	-0.715687
		g_Allobaculum	-1
		s_B.adolescentis	1					-0.704345
		g_Coprobacillus	-1					0.705417
		g_Dehalobacterium	-1
		g_Dorea	-1					0.748251
		p_Bacteroidetes	-1		-0.832676	-0.800986
